# Supplementary material for: Master mitotic kinases regulate viral genome delivery during papillomavirus cell entry
Source: Nat Commun. 2023 Jan 23;14:355. doi: 10.1038/s41467-023-35874-w (PMC9868124; doi:10.1038/s41467-023-35874-w)
Supplement: Supplementary file 3 — Source Data [file 41467_2023_35874_MOESM3_ESM.xlsx]

## Sheet: Figure 1
Figure 1C
WT	SSTP212	S213	T214	P215		Chromosomal Association Index value of each cell, the intensity of H2B-mCherry-overlapping EGFP signal over total intensity. Values were normalized to EGFP alone (0) and L2-GFP (1). At least 50 cells from three independent experiments were analyzed
0.591828	0.0959256	0.174818	0.344589	0.123208
0.781192	0.114114	0.430638	0.406935	0.11151
0.917051	-0.000632153	0.192925	0.176148	0.323929
1.69279	0.00563581	0.255706	-0.0712338	-0.103618
1.0729	-0.0459407	0.278032	-0.0406484	0.0332233
1.19304	-0.138855	0.249436	0.382935	0.120336
0.967496	0.128487	0.469882	0.0498676	0.0558089
1.28042	0.026361	0.185749	0.0227846	-0.138787
0.482491	0.0627433	0.232304	-0.0160737	-0.0110659
0.70348	0.0378785	0.241015	0.192972	0.0622943
1.02931	0.0751598	0.137566	0.14703	0.0568955
1.33074	0.0213588	0.188335	0.233213	0.0419592
1.61682	-0.0513818	0.12671	0.0311488	0.121944
0.468744	0.0317154	0.330345	-0.00256892	0.227783
0.884775	0.00540492	0.188043	-0.0160949	-0.0156503
1.3882	0.0282247	0.495517	0.0373812	0.164905
1.51572	0.0267152	0.127081	0.19334	0.131921
1.21549	0.104714	0.211595	0.0158145	0.0578256
0.678387	-0.057604	0.342087	0.112886	-0.0411488
0.184548	-0.0110131	0.147512	0.0126425	0.0371316
0.425016	0.0830274	0.305132	0.0239805	0.229929
1.13506	0.0243692	0.424126	-0.120386	-0.0325048
1.80704	-0.164333	0.460257	-0.15141	0.198596
0.629811	-0.0188877	0.270833	-0.134585	0.0340297
0.86073	-0.0155694	0.1868	0.0199191	0.121303
1.48917	0.0839321	0.552578	0.0188829	0.110643
0.994996	0.106664	0.386693	0.0979813	0.11837
0.913582	0.040604	0.636423	0.127552	0.193725
0.56739	0.0695036	0.496076	0.0896181	-0.0288861
0.730346	-0.0276941	0.841312	-0.179729	0.0889498
1.34	0.358319	0.0451934	0.00557484	0.000218072
0.754674	0.146455	0.197216	-0.0562493	0.217479
0.935944	0.232736	0.54232	-0.0764336	0.0413523
0.758697	0.0607279	0.734996	0.0628546	0.0514306
1.14284	0.119715	0.546525	0.0692924	0.0968406
0.579006	0.0556326	0.731863	0.0179668	0.0481519
0.500085	0.00570199	0.373838	0.0648645	-0.0359525
1.05464	0.127315	0.66556	-0.0127498	0.0751427
1.12756	0.0750525	0.827019	0.40478	-0.0211428
1.13012	0.0633334	0.920157	-0.119906	0.120488
1.12473	0.139532	0.548443	0.0441178	0.107266
0.886785	0.136252	0.193065	-0.0429081	-0.0708856
1.04882	0.093819	0.143764	0.112612	0.0222762
1.29566	0.0333013	0.270106	0.0886952	0.0748278
1.005	0.0575497	0.302038	-0.102179	-0.223183
0.587154	0.174998	0.221373	0.0239826	0.0702985
0.704072	-0.0220269	0.0711242	0.0779459	-0.0719701
1.14754	0.317606	0.794898	0.040427	0.00745301
1.2109	0.154612	0.137271	0.324774	0.164654
0.614591	-0.0342947	0.332794	-0.0346153	-0.0216319
Figure 1D
	WT		SSTP212		S213		T214
	50ng	500ng	50ng	500ng	50ng	500ng	50ng	500ng
n1	34.75	86.72	1.24	1.17	0.89	1.3	0.89	1.07
n2	27.4	88.95	1.2	1.2	1.25	1.96	1.245	1.64
n3	25.5	86.65	1.3	1.23	0.955	1.5	1.26	1.78
	Percentage of infected cells (GFP positive) quantified by flow cytometry
Figure 1F
	interphase
	L2 wt			L2 SSTP 212
cells n°	n1	n2	n3	n1	n2	n3
1	59.84	72.9	46.74	4.41	2.85	0.88
2	50.78	55.21	45.33	1.17	6.96	0.66
3	57.9	61.73	42.71	1.96	10.13	4.65
4	59.97	68.21	49.05	5.22	12.09	0.8
5	54.81	70.49	51.74	3.21	8.23	2.11
6	45.36	80.73	51.27	3.33	2.29	2.53
7	67.1	60.16		3.83	3.49	5.57
8	71.69	75.95		5.38	3.98	1.48
9	70.15	51.1				3.63
10		61.21				2.25
11		61.34				4.27
12		58.17				10.64
13		62.83				2.05
14		65.26				9.07
15		59.07
mean	59.7333	64.2907	47.8067	3.56375	6.2525	3.61357
SD	8.80454	8.01857	3.52872	1.47894	3.65663	3.04933
	Percentage of vDNA localized at the chromatin. The overlap of vDNA/chromatin was quantified using intensity based colocalization analysis (IMARIS Coloc function).
Figure 1H
	metaphase
cells n°	L2 wt			L2 SSTP 212
1	n1	n2	n3	n1	n2	n3
2	64.06	57.18	42.75	2.21	1.49	0.63
3	51.7	64.25	42.23	1.07	2.04	0.05
4	50.95	80	66.23	2.13	3.42	0.31
5	69.9	66.17	57.24	0.74	0.99	0.98
6	41.51	62.12	45.22	1.7	0.78	0.73
7	20.95	53.1	37.74	2.09	0.95	1.43
8	40.15	29.61	61.93	2.06	2.53	0.07
9	50.87	60.79	76.89	1.51	2.8	0.59
10	89.7	48.82	75.19	0.47		0.73
11	55.5	36.34		0.8		1.45
12	40.69			1.42
13				1.11
14
15
mean
SD	52.3618	55.838	56.1578	1.4425	1.875	0.697
	18.0081	14.7269	14.8349	0.605657	0.977241	0.490352
	Percentage of vDNA localized at the chromatin. The overlap of vDNA/chromatin was quantified using intensity based colocalization analysis (IMARIS Coloc function).

## Sheet: Figure 2
Figure 2A
Figure 2B
Figure 2C
Figure 2E

## Sheet: Figure 3
Figure 3A
Figure 3B
Figure 3C and 3D
Figure 3E

## Sheet: Figure 4
Figure 4B
nocodazole	BI2536			BI6727
	1 nM	10 nM	100 nM	1 nM	10 nM	100 nM		Chromosomal Association Index value of each cell, the intensity of H2B-mCherry-overlapping EGFP signal over total intensity. Values were normalized to EGFP alone (0) and L2-GFP (1). At least 50 cells from three independent experiments were analyzed
0.803	0.116	0.318	0.119	0.261	0.212	0.149
0.978	0.271	0.195	0.055	0.31	0.344	0.023
0.765	0.513	0.034	0.112	0.678	0.226	0.056
1.026	0.426	0.028	0.056	0.358	0.219	0.114
0.871	0.426	0.083	0.068	0.687	0.315	0.153
0.871	0.242	0.187	0.189	0.252	0.073	0.135
1.336	0.416	0.228	0.026	0.387	0.134	0.129
1.491	0.136	0.175	0.291	0.252	0.142	0.067
1.452	0.29	0.111	0.283	0.232	0.237	0.114
1.249	0.29	0.189	0.15	0.329	0.152	0.165
1.297	0.378	0.249	0.017	0.513	0.097	0.197
0.939	0.348	0.059	0.006	0.232	0.202	0.154
1.065	0.213	0.151	0.097	1.007	0.114	0.158
1.268	0.31	0.207	0.068	0.136	0.184	0.17
0.823	0.145	0.11	0.001	0.223	0.121	0.081
1.423	0.387	0.278	0.023	0.416	0.182	0.189
1.007	0.165	0.139	0.06	0.707	0.216	0.217
1.568	0.261	0.346	0.035	0.261	0.271	0.069
0.842	0.319	0.201	0.103	0.3	0.302	0.047
1.491	0.329	0.12	0.092	0.416	0.277	0.087
0.852	0.329	0.575	0.065	0.445	0.2	0.108
0.92	0.31	0.261	0.155	0.271	0.195	0.109
0.91	0.281	0.172	0.151	0.726	0.176	0.033
0.881	0.165	0.288	0.114	0.087	0.194	0.146
0.765	0.203	0.155	0.073	0.223	0.127	0.278
0.707	0.194	0.045	0.087	0.348	0.269	0.144
0.697	0.755	0.106	0.076	0.629	0.191	0.002
0.881	0.281	0.187	0.041	0.445	0.124	0.047
1.181	0.339	0.167	0.07	0.223	0.121	0.097
0.871	0.378	0.283	0.074	0.416	0.156	0.137
1.007	0.319	0.243	0.103	0.726	0.301	0.036
0.842	0.716	0.136	0.043	0.591	0.117	0.19
1.036	0.319	0.143	0.083	0.155	0.082	0.022
0.987	0.571	0.162	0.068	0.319	0.102	0.145
0.726	0.571	0.167	0.086	0.126	0.061	0.075
1.171	0.571	0.193	0.231	0.503	0.191	0.059
0.871	0.494	0.051	0.025	0.532	0.285	0.044
1.375	0.329	0.151	0.161	0.784	0.257	0.172
1.394	0.455	0.26	0.02	0.281	0.237	0.043
1.442	0.31	0.214	0.127	0.842	0.245	0.166
0.711	0.339	0.255	0.106	0.513	0.149	0.091
0.629	0.833	0.077	0.111	0.687	0.37	0.094
0.689	0.445	0.041	0.111	0.494	0.307	0.043
0.536	0.261	0.058	0.082	0.62	0.421	0.101
1.05	0.261	0.063	0.111	0.561	0.286	0.18
1.168	0.358	0.281	0.262	0.765	0.521	0.094
0.98	0.474	0.223	0.045	0.116	0.255	0.126
0.893	0.116	0.197	0.039	0.329	0.135	0.079
0.376	0.6	0.226	0.04	0.348	0.265	0.112
0.881	0.426	0.13	0.096	0.745	0.19	0.076
Figure 4D
	nocodazole			nocodazole + BI2536			nocodazole + BI6727
cell n°	n1	n2	n3	n1	n2	n3	n1	n2	n3
1	33.6	44.11	22.82	7.46	6.21	3.38	11.53	23.01	20.99
2	35.62	25.45	28.77	11.21	3.42	3.93	11.14	35.11	3.28
3	28.24	19.96	34.16	0.28	0.59	0.05	17.22	2.56	9.89
4	45.81	40.22	25.78	3.58	7.67	0.69	5.26	5.5	10.74
5	30.45		28.7	5.12	2.48	0.49	4.07	4.6	15.3
6	35.65			4.82	2.86		2.39	2.54	5.95
7	26.76				4.35			10.77	5.12
8	24.45				2.15			10.86	8.13
9								22.02	2.42
10								31	2.95
11								13.95
12								11.51
mean	32.5725	32.435	28.046	5.41167	3.71625	1.708	8.60167	14.4525	8.477
SD	6.74093	11.5662	4.2065	3.6862	2.29373	1.80289	5.64945	10.9834	5.98392
	Percentage of vDNA localized at the chromatin. The overlap of vDNA/chromatin was quantified using intensity based colocalization analysis (IMARIS Coloc function).

## Sheet: Figure 5
Figure 5B
WT	SSTP212AAAA	T209A	T265A	S319A
0.796238	0.106466	1.07778	0.232112	1.37173		Chromosomal Association Index value of each cell, the intensity of H2B-mCherry-overlapping EGFP signal over total intensity. Values were normalized to EGFP alone (0) and L2-GFP (1). At least 50 cells from three independent experiments were analyzed
0.627041	0.0559139	1.73106	0.517322	0.806302
0.757999	0.100914	2.71413	0.610599	0.909912
0.687643	0.26693	1.29093	0.426891	0.777753
0.872197	-0.0324531	1.3801	0.45082	0.716563
1.0023	-0.0300585	1.28353	0.171599	0.870318
1.4055	0.0393356	0.731544	0.287028	1.63752
0.853545	-0.0235208	1.24593	0.262339	1.42783
0.767987	0.0976684	2.29987	0.284529	1.33738
0.85327	0.16829	1.20737	0.292811	0.7372
1.07885	0.053973	1.75501	0.415678	1.32459
1.33559	0.0229652	1.71659	0.37361	1.00943
0.457423	0.0870217	1.34509	0.473734	1.28276
1.69255	0.0258071	1.08632	0.29442	1.71586
0.497286	0.26805	1.7266	0.375826	1.06966
0.691668	0.257694	1.26774	0.177029	1.50791
0.681557	0.0755001	1.34979	1.0622	1.2252
1.03328	0.0543625	1.40104	0.326608	0.997064
0.952972	-0.0399078	0.898942	0.439084	1.42664
0.535759	0.16702	0.783003	1.91553	1.55931
0.665045	0.227088	1.67883	0.364964	1.36253
0.405515	-0.0973236	1.71938	0.243309	1.69505
0.681265	-0.0081103	1.04623	0.437956	0.648824
0.194647	-0.081103	1.00568	0.364964	0.608273
1.76805	0.0324412	1.08678	0.486618	0.778589
0.25953	-0.0648824	1.11922	0.462287	1.63828
0.900243	-0.0729927	0.81914	0.105434	1.33009
1.78427	-0.0567721	1.28954	0.235199	1.4193
0.884023	-0.0405515	1.04623	0.129765	1.36253
1.19221	0.0405515	0.673155	0.178427	1.45985
0.567721	-0.0162206	1.24088	0.308191	1.67883
1.24899	0.0486618	1.61395	0.0324412	1.03812
1.24088	-0.0729927	0.729927	-0.0405515	1.46796
0.689376	-0.129765	0.665045	0.27575	1.89781
1.24899	-0.0081103	0.892133	0.291971	0.592052
1.07056	-0.0243309	0.80292	0.251419	2.27899
0.729927	0.0892133	0.575831	0.27575	1.27332
1.16788	-0.0324412	0.616383	0.291971	1.80049
1.50852	0.0405515	1.07056	0.340633	0.827251
0.624493	-0.0648824	1.6545	0.0973236	1.13544
1.33009	-0.0081103	0.900243	0.154096	0.786699
1.38686	0.162206	1.13544	0.145985	1.51663
1.64639	0.0324412	1.05434	0.0648824	1.81671
1.69505	0.081103	1.14355	0.218978	1.33009
0.81914	-0.0405515	1.89781	-0.137875	0.583942
0.900243	0.251419	1.64639	0.105434	0.648824
1.21655	-0.000501026	0.695913	0.18086	0.986723
1.8897	0.107288	1.55026	0.231955	0.878948
1.62206	0.257834	1.34358	0.0884023	0.661159
1.09489	0.10355	1.25955	0.192214	0.266297
1.00028	0.0475336	1.24532	0.31537	1.18961
0.419239	0.103569	0.435887	0.296161	0.42601
Figure 5D
	nucleus						golgi
	HPV16 wt			HPV16 T265A			HPV16 wt			HPV16 T265A
	n1	n2	n3	n1	n2	n3	n1	n2	n3	n1	n2	n3
1	0.2697	0.3871	0.5689	0.2827	0.1479	0.1164	0.2949	0.0607	0.0667	0.4846	0.7674	0.5856
2	0.5877	0.284	0.4357	0.1477	0.1118	0.1317	0.2278	0.2464	0.2225	0.3612	0.5981	0.6271
3	0.5846	0.5772	0.6146	0.0951	0.1344	0.1939	0.0926	0.0371	0.09	0.5233	0.543	0.4925
4	0.4792	0.5179	0.6308	0.1742	0.2392	0.1112	0.0339	0.127	0.0387	0.5956	0.2076	0.6088
5	0.3674	0.4737	0.3886	0.0384	0.105	0.1262	0.2607	0.1772	0.0615	0.6822	0.4849	0.4526
6	0.366	0.5412	0.4372	0.092	0.1318	0.0307	0.231	0.1695	0.2622	0.5435	0.6153	0.5817
7	0.4355	0.4519	0.4193	0.0254	0.0613	0.0671	0.1773	0.2598	0.3318	0.5151	0.478	0.5858
8	0.5497	0.3475	0.3639	0.1599	0.0769	0.0411	0.037	0.2941	0.3071	0.3847	0.413	0.5023
9	0.4771	0.5343	0.4537	0.0926	0.106	0.0556	0.1062	0.1756	0.1963	0.4679	0.455	0.7831
10	0.5311	0.4266	0.5368	0.0586	0.0874	0.0713	0.1897	0.192	0.2085	0.8389	0.4304	0.4879
11	0.5019	0.6159		0.1929	0.0921	0.0356	0.1728	0.0931		0.407	0.4068	0.4512
mean	0.468173	0.468845	0.48495	0.123591	0.117618	0.0891636	0.165809	0.166591	0.17853	0.527636	0.490864	0.559873
SD	0.10042	0.10147	0.0953041	0.0764678	0.0478581	0.0508997	0.0879874	0.0819225	0.107374	0.139258	0.143068	0.0974194
	Percentage of vDNA localized at the chromatin. The overlap of vDNA/chromatin was quantified using intensity based colocalization analysis (IMARIS Coloc function).
Figure 5F
	interphase
	HPV16 wt			HPV16 T265A
	n1	n2	n3	n1	n2	n3
1	0.2763	0.2763	0.3675	0.0175	0.1249	0.1027
2	0.2972	0.4066	0.3161	0.0245	0.1345	0.1128
3	0.2667	0.2882	0.5118	0.0659	0.122	0.1167
4	0.1606	0.2469	0.2716	0.0797	0.0801	0.0717
5	0.3886	0.381	0.2433	0.0418	0.0543	0.0952
6	0.2328	0.4052	0.295	0.0523	0.1852	0.0997
7	0.2315	0.3249	0.2307	0.0271	0.1225	0.1107
8	0.2099	0.3298	0.3329	0.0923	0.104	0.0886
9	0.2055	0.3539	0.3257	0.1084	0.0751	0.1026
10	0.229	0.2909	29.59%	0.0879	0.1488	0.1022
11	0.2353			0.0933
mean	0.2485	0.3304	0.3216	0.0628	0.1151	0.1003
SD	0.0593794	0.0555626	0.08371	0.0318588	0.0383975	0.0130352
	Percentage of vDNA localized at the chromatin. The overlap of vDNA/chromatin was quantified using intensity based colocalization analysis (IMARIS Coloc function).

## Sheet: Figure 6
Figure 6B
WT	SSTP
0.246	0.453		Chromosomal Association Index value of each cell: the intensity of H2B-mCherry-overlapping EGFP signal over total intensity. Values were normalized to EGFP alone (0) and L2-GFP (1). At least 50 cells from three independent experiments were analyzed
0.89	0.755
0.914	1.751
0.573	1.871
0.427	0.558
1.017	0.66
0.754	1.613
0.837	0.685
0.359	1.083
1.11	0.779
0.952	0.257
1.71	0.404
1.47	0.891
0.721	1.153
0.668	0.693
1.267	0.563
0.473	0.871
1.016	0.763
0.905	1.039
0.681	0.801
0.479	0.225
0.592	0.588
0.724	0.459
1.214	0.816
0.603	0.984
0.707	1.324
1.739	0.873
0.933	0.633
0.729	0.565
0.64	1.115
1.487	0.899
0.99	0.981
0.757	1.459
1.288	0.923
0.788	0.258
0.919	1.576
1.687	1.668
1.583	1.603
1.816	0.877
1.644	1.345
1.079	1.327
1.199	1.533
1.748	1.173
1.076	0.51
0.752	1.174
0.597	0.74
1.275	0.657
1.352	0.941
0.783	0.25
1.614	1.511
1.712	0.227
0.525	1.39

## Sheet: Supplementary Figure 1
Supplementary Figure 1B
BPV1 L2-GFP				Chromosomal Association Index value of each cell: the intensity of H2B-mCherry-overlapping EGFP signal over total intensity. Values were normalized to EGFP alone (0) and L2-GFP (1). At least 45 cells from three independent experiments were analyzed
WT	TSTP239	T241
1.14432	-0.031369	-0.0413924
0.597383	-0.0102503	-0.0394189
1.29012	-0.0428285	-0.0268117
0.925927	-0.0585406	-0.0309558
1.32502	-0.0682828	-0.0303275
0.850484	-0.0482236	-0.0311204
0.956182	-0.0154474	0.000516577
1.0026	-0.0508191	-0.00739181
1.21387	-0.0220821	-0.0176289
1.10343	-0.0276858	-0.0069459
1.105	-0.0271975	-0.0174742
1.18069	-0.0165242	-0.0352004
1.24607	-0.021583	-0.000242501
0.591372	-0.0300153	-0.00567006
0.955411	-0.0516824	0.010862
0.673803	-0.0380038	-0.0149253
1.10304	-0.0434512	-0.0477471
0.742229	-0.0247468	-0.0255491
0.830638	-0.0290944	0.00291598
0.269257	-0.0464039	-0.0387685
0.336471	-0.0259016	0.00794619
0.40713	-0.01618	0.0142593
0.495602	-0.0310934	-0.0392249
1.29312	-0.0340789	-0.0168992
1.71754	-0.038451	-0.0221116
0.918424	-0.0327255	-0.0022384
0.805377	-0.0506248	-0.0193154
0.27664	-0.0167723	-0.0172341
1.23607	-0.0132353	-0.00692102
1.77176	-0.0152538	-0.00696717
0.985078	-0.0042437	-0.00252345
1.54508	0.0195069	-0.00985081
0.539039	0.0116014	0.00558306
1.55744	0.0171512	-0.00840075
0.997637	-0.0147004	-0.0013543
2.10675	-0.0165301	0.0543768
0.409434	-0.0249325	-0.0136935
1.37928	0.00960668	-0.0207277
1.46866	0.0084422	-0.0343468
1.03199	-0.0198984	0.0523301
1.58293	-0.0172593	-0.0243787
1.40611	-0.0106919	-0.0280541
1.0829	-0.0167022	-0.059376
1.12296	0.00053187	-0.0383067
1.08682	0.00401093	-0.031473
1.02857	-0.00739078	0.00478147
0.709323	-0.0012549	0.00680963
0.517969	-0.0134851	-0.0051491
1.21343	0.0140499	0.00188184
1.17772	-0.0107031	-0.0392315
0.803418	-0.0153314	-0.0146203
0.526926	0.0023249	-0.00223989
0.777839	-0.0344208	-0.0158736
0.74078	-0.0273897	-0.0215951
0.767222	-0.0188264	-0.0138289
0.904589
1.40034
0.804426
Supplementary Figure 1D
HPV18 L2-GFP				Chromosomal Association Index value of each cell: the intensity of H2B-mCherry-overlapping EGFP signal over total intensity. Values were normalized to EGFP alone (0) and L2-GFP (1). At least 45 cells from three independent experiments were analyzed
WT	SSTP211	T213
1.21782	-0.0739939	-0.0773505
1.1397	-0.0133351	-0.0735215
0.969353	-0.109057	0.117633
1.23636	-0.0477481	-0.114687
1.04241	-0.0740254	-0.0920948
0.855763	-0.0597458	-0.15639
1.05855	-0.0533111	-0.0712404
0.751657	-0.0522214	-0.0561491
0.718549	0.0454655	-0.0530461
1.27604	-0.0912096	0.0338732
0.850389	-0.0623689	0.00439092
1.8125	-0.0341901	0.0419413
0.607366	0.0743439	-0.0366069
0.984756	-0.0423919	-0.0717219
0.944436	-0.0408853	0.00745222
1.00904	-0.0149643	0.0743017
0.581933	0.0743509	-0.0572281
0.930272	-0.20781	0.0797244
0.633534	-0.00457091	-5.49226e-05
0.634238	-0.000635567	0.00427119
0.635763	0.00365487	0.00577389
0.63645	0.010011	0.00675943
0.6506	0.0158552	0.00720544
0.688114	0.0169554	0.0165805
0.749456	0.0206078	0.0180154
0.772115	0.0273885	0.0189566
0.773463	0.0292647	0.0201806
0.788249	0.0346275	0.025753
0.800523	0.0366446	0.0261774
0.80111	0.0372292	0.0311487
0.815395	0.0381535	0.038125
0.830503	0.0420745	0.0409958
0.85223	0.0512713	0.0436414
0.879408	0.0563835	0.0448127
0.88909	0.0590194	0.0467203
0.891952	0.0602192	0.0513082
0.897183	0.0613085	0.0534086
0.908386	0.0621699	0.0588024
0.927938	0.0641089	0.0603789
0.933018	0.0711251	0.0606103
1.01029	0.0721967	0.0626482
1.05208	0.0731686	0.0633185
1.05331	0.0777087	0.0699789
1.06933	0.0824944	0.0791064
1.06996	0.0831584	0.0818126
1.11008	0.084092	0.0818822
1.11338	0.0876696	0.0818961
1.12611	0.0906424	0.0841972
1.13585	0.0950263	0.0846198
1.21377	0.0979519	0.0868685
1.29999	0.102452	0.0887525
1.34546	0.111199	0.0909262
1.35234	0.111838	0.0949533
1.36747	0.113119	0.0982018
1.52961	0.113971	0.10227
1.5653	0.119508	0.110013
1.57254	0.12031	0.112544
1.62631	0.124417	0.113251
Supplementary Figure 1F
HPV5 L2-GFP			Chromosomal Association Index value of each cell: the intensity of H2B-mCherry-overlapping EGFP signal over total intensity. Values were normalized to EGFP alone (0) and L2-GFP (1). At least 45 cells from three independent experiments were analyzed
WT	T249
0.467082	0.0146064
0.986902	0.00847675
0.490823	0.0294735
0.484739	0.00698198
0.634459	0.0213291
0.57007	0.0461731
0.664226	0.0620318
0.987209	0.0297873
1.13498	0.0146919
0.748856	0.01615
0.944497	0.0412543
1.56036	0.0354399
1.43725	0.03257
1.36286	0.00878168
1.5893	0.00904732
0.94348	0.00851395
1.33799	0.0594838
0.961185	0.0182426
1.15318	0.0153136
1.04677	0.0618115
1.14018	0.0433043
1.29162	0.0298877
1.73763	0.0203832
1.3638	0.0352254
0.98233	0.0187608
0.492732	0.0270197
1.27493	0.0211753
1.04335	0.0315554
0.574613	0.0299231
0.977473	0.0513929
1.00442	0.0593808
0.575449	0.0413356
1.25254	0.0502352
0.74148	0.0405105
0.621224	0.0422693
1.44755	0.0272408
1.13511	0.029246
0.698564	0.0208697
1.12876	0.0357073
0.972889	0.00509182
1.08357	0.0231337
0.773542	0.0367453
0.633426	0.0182851
1.44331	0.00926166
1.11874	0.0451572

## Sheet: Supplementary Figure 3
Supplementary Figure 3A
	WT		SSTP212		S213		T214
	1x	10x	1x	10x	1x	10x	1x	10x
n1	24.45	0	0.00775	0.0058	0.355	1.405	1.57	1
n2	25.8	75.6	0.00875	0.0044	0.905	1.22	1.18	0.965
n3	21.75	71.9	0.00565	0.00465	0.54	0.43	0.67	0.95
	Pourcentage of infected cells (GFP positive) quantified by flow cytometry
Supplementary Figure 3B
	WT		TSTP239		T241A
	1x	10x	1x	10x	1x	10x
n1	25.69	66.65	0.16	0.85	-0.1	2.425
n2	22.86	68.31	0.34	1.68	0.72	4.1
n3	30.405	67.745	0.755	1.89	1.08	2.89
n4	18.595	56.53	0.19	1.08	0.125	1.57
	Pourcentage of infected cells (GFP positive) quantified by flow cytometry
Supplementary Figure 3C
	WT		SSTP211		T213
	1x	10x	1x	10x	1x	10x
n1	17.025	66.62	0.725	0.785	0.445	0.69
n2	25.575	78.36	0.025	0.28	-0.29	0.03
n3	25.885	77.975	0.23	0.815	-0.045	0.56
	Pourcentage of infected cells (GFP positive) quantified by flow cytometry
Supplementary Figure 3E
	wt			SSTP 212
cell n°	n1	n2	n3	n1	n2	n3
1	31.16	26.02	31.9	39.18	48.98	28.53
2	64.54	31.17	24.45	32.42	48.29	49.55
3	59.01	69.14	40.31	21.19	47.88	68.43
4	63.54	58.62	49.27	12.44	32.85	66.34
5	74.97	68.1	71.65	57.01	60.39	48.11
6	62.01	18.61	61.7	45.39	56.09	35.74
7	65.11	25.73	37.73	25.1	34.96	64.33
8	84.26	34.69	72.61	63.88	46.77	54.17
9	64.1	72.84	54.26		48.04	55.51
10			31.85		45.56
11			41.92		46.11
12			51.92		24.97
mean	63.1889	44.9911	47.4642	37.0763	45.0742	52.3011
SD	14.2914	21.8016	15.6135	17.7835	9.80852	13.6023
	Percentage of vDNA localized at the Golgi. The overlap of vDNA/Golgi was quantified using intensity based colocalization analysis (IMARIS Coloc function).

## Sheet: Supplementary Figure 4
Supplementary Figure 4A
Supplementary Figure 4B
	WT			SSTP212
Quantity of L1 (ng)	600	200	67	600	200	67
n1	100	55.5975	20.9966	6.07016	7.70245	6.95109
n2	100	57.7091	23.1471	9.03084	10.2641	4.075
n3	100	32.8324	8.86346	5.46745	6.06036	4.56337
	Percentage of L2 translocation by quantification of the GFP-biotin western blot signal relative to L2 wt
Supplementary Figure 4C

## Sheet: Supplementary Figure 5
Supplementary Figure 5A
Supplementary Figure 5B

[truncated: 3 more sheets: Supplementary Figure 7, Supplementary Figure 8, Supplementary Figure 9]
